# Supplementary material for: Plant Antimicrobial Oligopeptides with Anticancer Properties as a Source of Biologically Active Peptides—An In Silico Study
Source: Int J Mol Sci. 2025 Sep 20;26(18):9189. doi: 10.3390/ijms26189189 (PMC12471097; doi:10.3390/ijms26189189)
Supplement: Supplementary file 1 [file ijms-26-09189-s001.zip]

Archive with 1 entries (1 files):
- ijms-3830818-supplementary.pdf
